# Supplementary material for: Regulation of Ferroptosis Sensitivity in Hepatocellular Carcinoma Cells by Lysosomal Ion Channels TPC2 and TRPML1
Source: Antioxidants (Basel). 2026 May 13;15(5):618. doi: 10.3390/antiox15050618 (PMC13203517; doi:10.3390/antiox15050618)
Supplement: Supplementary file 1 [file antioxidants-15-00618-s001.zip]

Archive with 1 entries (1 files):
- antioxidants-4259809-supplementary.pdf
